# Supplementary material for: Effects of Rapid Weight Loss on the Immune System in Combat Sports Athletes: A Systematic Review
Source: Int J Mol Sci. 2026 Jan 3;27(1):508. doi: 10.3390/ijms27010508 (PMC12787199; doi:10.3390/ijms27010508)
Supplement: Supplementary file 1 [file ijms-27-00508-s001.zip]

Archive with 1 entries (1 files):
- ijms-4036342-supplementary.pdf
